# Supplementary material for: Using Analytic Hierarchy Process to Assess Beekeeping Suitability in Portuguese Controlled Areas: A First Approach
Source: Insects. 2024 Jan 29;15(2):91. doi: 10.3390/insects15020091 (PMC10888816; doi:10.3390/insects15020091)
Supplement: Supplementary file 1 [file insects-15-00091-s001.zip]

Archive with 1 entries (1 files):
- insects-2697141-supplementary.pdf
